# Supplementary material for: Experimental and Theoretical Study on the Homodimerization Mechanism of 3-Acetylcoumarin
Source: Molecules. 2022 Oct 25;27(21):7228. doi: 10.3390/molecules27217228 (PMC9655359; doi:10.3390/molecules27217228)
Supplement: Supplementary file 1 [file molecules-27-07228-s001.zip]

Archive with 1 entries (1 files):
- molecules-1974875-supplementary.pdf
